# Supplementary material for: Gazing into the flames: A guide to assessing the impacts of climate change on landscape fire
Source: Sci Adv. 2025 Dec 19;11(51):eadz2429. doi: 10.1126/sciadv.adz2429 (PMC12716398; doi:10.1126/sciadv.adz2429)
Supplement: Supplementary file 2 — Data S1 and S2 [file sciadv.adz2429_data_s1_and_s2.zip]

Archive with 2 entries (2 files):
- adz2429_data_s1.csv
- adz2429_data_s2.csv
