# Supplementary material for: Gazing into the flames: A guide to assessing the impacts of climate change on landscape fire
Source: Sci Adv. 2025 Dec 19;11(51):eadz2429. doi: 10.1126/sciadv.adz2429 (PMC12716398; doi:10.1126/sciadv.adz2429)
Supplement: Supplementary file 2 — Data S1 and S2 [file sciadv.adz2429_data_s1_and_s2.zip › adz2429_data_s1.csv]

Scopus-10-Analyze-Year
Your query : ((TITLE-ABS-KEY("climate change" OR "global warming") AND TITLE-ABS-KEY(wildfire OR bushfire OR "landscape fire" OR "forest fire" OR "grass fire" OR "wildland fire" OR "biomass burning")) AND PUBYEAR > 1987 AND PUBYEAR < 2026)
Number of results : 10
YEAR
2025	407
2024	1468
2023	1273
2022	1055
2021	854
2020	707
2019	466
2018	437
2017	351
2016	336
2015	338
2014	279
2013	294
2012	210
2011	229
2010	171
2009	184
2008	129
2007	131
2006	99
2005	75
2004	68
2003	29
2002	28
2001	23
2000	19
1999	26
1998	26
1997	21
1996	17
1995	7
1994	8
1993	7
1992	11
1991	6
1990	5
1989	2
1988	3
