# Supplementary material for: Gazing into the flames: A guide to assessing the impacts of climate change on landscape fire
Source: Sci Adv. 2025 Dec 19;11(51):eadz2429. doi: 10.1126/sciadv.adz2429 (PMC12716398; doi:10.1126/sciadv.adz2429)
Supplement: Supplementary file 2 — Data S1 and S2 [file sciadv.adz2429_data_s1_and_s2.zip › adz2429_data_s2.csv]

Scopus-10-Analyze-Country
Your query : ((TITLE-ABS-KEY("climate change" OR "global warming") AND TITLE-ABS-KEY(wildfire OR bushfire OR "landscape fire" OR "forest fire" OR "grass fire" OR "wildland fire" OR "biomass burning")) AND PUBYEAR > 1987 AND PUBYEAR < 2026)
Number of results : 10
COUNTRY/TERRITORY
United States	3819
Australia	1095
China	1053
Canada	1026
United Kingdom	821
Germany	601
Spain	589
India	478
France	437
Italy	347
Brazil	344
Russian Federation	285
Portugal	284
Japan	255
Switzerland	252
Netherlands	245
Sweden	224
Greece	209
Austria	144
South Korea	144
Finland	140
Indonesia	135
South Africa	134
Norway	121
Chile	118
Turkey	104
Mexico	99
Denmark	92
Malaysia	85
New Zealand	83
Poland	78
Argentina	71
Czech Republic	70
Belgium	69
Iran	62
Thailand	58
Saudi Arabia	55
Hong Kong	54
Israel	53
Ireland	49
Pakistan	49
Romania	49
Taiwan	49
Colombia	48
Singapore	43
Kenya	41
Hungary	37
United Arab Emirates	35
Croatia	33
Cyprus	31
Nigeria	30
Viet Nam	30
Nepal	29
Peru	29
Serbia	29
Ukraine	29
Egypt	26
Morocco	24
Philippines	24
Slovakia	22
Bangladesh	21
Ghana	21
Mongolia	20
Slovenia	19
Algeria	18
Bulgaria	18
Ethiopia	18
Estonia	17
Lithuania	17
Ecuador	15
Latvia	14
Panama	14
Costa Rica	12
Tunisia	12
Zimbabwe	12
Botswana	11
Brunei Darussalam	11
Iraq	11
Tanzania	11
Venezuela	11
Bolivia	10
Senegal	10
Uganda	10
Bosnia and Herzegovina	8
Puerto Rico	8
Sri Lanka	8
Albania	7
Bhutan	7
Jordan	7
Kazakhstan	7
Kuwait	7
Iceland	6
Montenegro	6
Belarus	5
Benin	5
Burkina Faso	5
Cote d'Ivoire	5
Gambia	5
Lebanon	5
Malta	5
Mozambique	5
Papua New Guinea	5
Paraguay	5
Qatar	5
Türkiye	5
Uzbekistan	5
Bahrain	4
Barbados	4
Cameroon	4
Jamaica	4
Laos	4
Monaco	4
Myanmar	4
Namibia	4
Uruguay	4
Afghanistan	3
Armenia	3
Cuba	3
Fiji	3
Georgia	3
Grenada	3
Luxembourg	3
Madagascar	3
Malawi	3
Moldova	3
New Caledonia	3
Palestine	3
Rwanda	3
Trinidad and Tobago	3
Yemen	3
Democratic Republic Congo	2
Dominica	2
Guam	2
Guyana	2
Mauritius	2
Oman	2
Seychelles	2
Sierra Leone	2
Suriname	2
Togo	2
Zambia	2
Antigua and Barbuda	1
Belize	1
Cambodia	1
Cayman Islands	1
Central African Republic	1
Congo	1
Dominican Republic	1
French Polynesia	1
Gibraltar	1
Greenland	1
Honduras	1
Kyrgyzstan	1
Liberia	1
Libya	1
Libyan Arab Jamahiriya	1
Maldives	1
Nicaragua	1
Niger	1
Undefined	313
